# Supplementary material for: Delivery of targeted gene therapies using a hybrid cryogel-coated prosthetic vascular graft
Source: PeerJ. 2019 Aug 20;7:e7377. doi: 10.7717/peerj.7377 (PMC6707340; doi:10.7717/peerj.7377)
Supplement: Supplemental Information 4 — Combined raw data points for measurements of stiffness for cryogel and hybrid materials. [file peerj-07-7377-s004.xlsx]

## Sheet: Huynh Supplemental 6 YM
		cryogel	cryogel	cryogel	hybrid ePET	hybrid ePET	hybrid ePET	hybrid kPET	hybrid kPET	hybrid kPET	hybrid wPET	hybrid wPET	hybrid wPET
YM		4.7	7.5	7.9	6.6	7.5	14.2	13.5	12.8	4.9	15.2	7.8	17.9
