# Supplementary material for: Delivery of targeted gene therapies using a hybrid cryogel-coated prosthetic vascular graft
Source: PeerJ. 2019 Aug 20;7:e7377. doi: 10.7717/peerj.7377 (PMC6707340; doi:10.7717/peerj.7377)
Supplement: Supplemental Information 5 — Instron measurements and calculations of Young’s modulus for cryogel material. [file peerj-07-7377-s005.xlsx]

## Sheet: Sheet1
x	y
strain	pascals
	515.048
0.00126636	605.131
0.00126636	503.905
0.00126636	511.255
0.001161	507.87
0.00105496	424.174
0.00126636	555.701
0.00105564	574.664
0.000949599	533.792
0.00105564	606.479
0.00116032	558.06
0.000844913	472.232
0.00116032	477.96
0.00105564	541.393
0.00105496	546.862
0.00126636	562.667
0.00105564	601.989
0.00116032	531.896
0.00126636	520.133
0.001161	581.333
0.00126636	560.889
0.00105564	594.012
0.00116032	665.727
0.001161	620.662
0.00126636	619.581
0.000950274	606.526
0.00116032	597.655
0.000949599	493.954
0.001161	725.743
0.00105564	655.736
0.00105496	638.34
0.00126636	693.608
0.000949599	651.379
0.001161	485.083
0.00126636	678.554
0.00105564	616.987
0.00116032	696.969
0.00126636	796.071
0.001161	688.107
0.00126636	652.029
0.00105564	717.5
0.00116032	675.789
0.000950274	759.697
0.00105496	732.325
0.00105564	796.957
0.00105496	755.512
0.001161	675.522
0.00105496	733.234
0.001161	683.358
0.00105564	648.01
0.00116032	718.44
0.00126703	734.543
0.00116032	838.887
0.00126636	747.692
0.00126636	703.708
0.00105564	747.676
0.00116032	765.143
0.001161	717.507
0.00105564	837.853
0.00116032	828.183
0.000950274	785.093
0.00105496	754.682
0.000949599	724.669
0.001161	772.743
0.000950274	807.41
0.00116032	876.782
0.00126636	829.9
0.00105564	813.577
0.00116032	798.054
0.00126703	731.706
0.00126568	811.124
0.00126636	858.705
0.001161	825.425
0.001161	954.304
0.00105496	872.857
0.001161	863.782
0.000949599	784.356
0.001161	889.414
0.00105564	836.145
0.00105496	931.815
0.00105564	908.22
0.00105496	858.415
0.00126636	840.023
0.000949599	891.107
0.00126636	849.725
0.001161	924.661
0.000949599	929.221
0.001161	834.852
0.00126636	969.38
0.00126636	989.927
0.00105564	795.35
0.00116032	911.472
0.001161	965.165
0.00126636	892.282
0.000844238	987.803
0.00105564	1044.14
0.00105496	951.553
0.001161	934.714
0.00105496	878.154
0.001161	880.418
0.00126636	994.699
0.000949599	957.635
0.001161	1027.3
0.00126636	1082.55
0.00126636	952.831
0.00137172	894.641
0.00105564	947.542
0.00105496	1053.56
0.00126636	971.089
0.001161	1088.07
0.000950274	1064.84
0.000949599	1033.77
0.00105496	974.184
0.000949599	1003.97
0.001161	997.559
0.00105564	1101.1
0.00116032	1053.44
0.001161	1084.22
0.00105564	1067.15
0.00116032	1044.24
0.00126636	1048.78
0.001161	996.501
0.00126636	1152.87
0.00126636	1172.32
0.000949599	1047.9
0.001161	1146.33
0.00126636	1159.13
0.00105564	1039.82
0.00105496	1066.7
0.000949599	1044.51
0.00126636	1107
0.001161	1152.38
0.000949599	1124.24
0.001161	1152.37
