# Supplementary material for: Delivery of targeted gene therapies using a hybrid cryogel-coated prosthetic vascular graft
Source: PeerJ. 2019 Aug 20;7:e7377. doi: 10.7717/peerj.7377 (PMC6707340; doi:10.7717/peerj.7377)
Supplement: Supplemental Information 6 — Instron measurements and calculations of Young’s modulus for cryogel material. [file peerj-07-7377-s006.xlsx]

## Sheet: Sheet1
x	y
strain	pascals
	1084.42
0.00140466	1095.23
0.00140541	995.43
0.00128704	1157.49
0.00117092	1018.18
0.00128704	1114.77
0.00128779	1137.79
0.00105331	1164.12
0.00117092	1157.31
0.00117017	1119.91
0.00140466	1161.04
0.00128779	1173.72
0.00105331	1280.61
0.00128779	1152.18
0.00140466	1188.31
0.00117092	1213.6
0.00140466	1143.77
0.00140466	1279.1
0.00128704	1291.3
0.00140466	1236.41
0.00128779	1258.68
0.00117092	1361.69
0.00117017	1190.92
0.00105331	1259.9
0.00117092	1302.62
0.00105331	1253.85
0.00117092	1391.54
0.00128704	1391.47
0.00128779	1296.09
0.00117092	1311.89
0.00128704	1301.62
0.00128779	1312.05
0.00140466	1292.38
0.00117092	1474.56
0.00128704	1352.27
0.00140466	1365.7
0.00140466	1461.84
0.00117092	1320.25
0.00128779	1408.18
0.00128704	1447.05
0.00117092	1427.16
0.00105331	1432.74
0.00140466	1451.16
0.00117092	1439.01
0.00117017	1445.81
0.00117092	1435.42
0.00117017	1476.56
0.00140466	1512.45
0.00105331	1482.28
0.00128779	1537.85
0.00140466	1494.48
0.00140466	1483.88
0.00117092	1438.13
0.00128704	1541.77
0.00140466	1532.32
0.00128779	1590.26
0.00117092	1530.07
0.00117017	1544.99
0.00117092	1565.43
0.00117017	1476
0.00117092	1650.62
0.00117017	1551.98
0.00140466	1614.33
0.00105331	1596.92
0.00128779	1501.57
0.00140466	1551.16
0.00128779	1559.9
0.00128779	1602.77
0.00128704	1665.72
0.00140466	1619.39
0.00128779	1686.94
0.00105331	1512.87
0.00140466	1585.12
0.00117092	1674.24
0.00105331	1684.45
0.00105331	1691.33
0.00128779	1651.69
0.00128779	1679.69
0.00117017	1650.54
0.00128779	1701.93
0.00117092	1534.31
