# Supplementary material for: Delivery of targeted gene therapies using a hybrid cryogel-coated prosthetic vascular graft
Source: PeerJ. 2019 Aug 20;7:e7377. doi: 10.7717/peerj.7377 (PMC6707340; doi:10.7717/peerj.7377)
Supplement: Supplemental Information 10 — Instron measurements and calculations of Young’s modulus for hybrid electrospun PET. [file peerj-07-7377-s010.xlsx]

## Sheet: Sheet1
x	y
strain	pascals
	624.725
0.00159305	591.258
0.00159397	604.446
0.00144932	532.001
0.00144839	519.628
0.00144932	506.832
0.00130374	539.43
0.00159397	632.561
0.00130374	605.676
0.00159397	629.544
0.00173863	674.006
0.00130374	541.843
0.00159397	697.294
0.00173863	679.405
0.00144839	705.789
0.00159397	765.272
0.00159397	725.12
0.00188328	736.835
0.00159397	660.05
0.00144839	751.457
0.00159397	781.195
0.00159397	846.344
0.00173863	846.908
0.00115908	908.06
0.00144839	696.237
0.00159397	859.79
0.00159397	797.071
0.00130374	769.519
0.00130374	964.918
0.00159397	928.975
0.00159397	836.666
0.00144839	1053.07
0.00159397	839.268
0.00173863	912.182
0.00173863	1050.02
0.00173863	939.122
0.00159397	991.341
0.00173863	1022.22
0.00144839	1037.64
0.00144932	970.176
0.00130374	1030.27
0.00159397	1141.68
0.00144839	1094.97
0.00144932	1040.99
0.00144839	1184.55
0.00144932	1108.81
0.00173863	1131.4
0.00130374	1105.91
0.00173853	1178.73
0.00159379	1286.62
0.0015937	1215.47
0.00188356	1237.71
0.00130392	1214.1
0.00159379	1195.81
0.00144886	1210.31
0.00159379	1268.7
0.0015937	1317.86
0.00144895	1358.58
0.00144876	1259.59
0.00130402	1419.12
0.0015937	1304.34
0.00159379	1332.46
0.00144876	1385.71
0.0015937	1407.44
0.0015937	1486.08
