# Supplementary material for: Delivery of targeted gene therapies using a hybrid cryogel-coated prosthetic vascular graft
Source: PeerJ. 2019 Aug 20;7:e7377. doi: 10.7717/peerj.7377 (PMC6707340; doi:10.7717/peerj.7377)
Supplement: Supplemental Information 12 — Instron measurements and calculations of Young’s modulus for hybrid knitted PET. [file peerj-07-7377-s012.xlsx]

## Sheet: Sheet1
x	y
strain	pascals
	958.989
0.00115038	1023.94
0.00115112	993.178
0.00115038	1006.93
0.00115112	1044.15
0.00103549	1091.83
0.00126601	1089.64
0.00115038	1069.52
0.00126601	1019.77
0.00126601	1141.75
0.00115038	1123.89
0.00126601	1111.04
0.00126601	1193.47
0.0013809	1164.02
0.00126527	1184.74
0.00149653	1134.48
0.00103549	1190.14
0.00126601	1213.89
0.0013809	1231.16
0.00103549	1302.36
0.00126601	1274.08
0.00103549	1197.29
0.00115038	1337.63
0.00115112	1237.41
0.00126601	1244.27
0.00103549	1376.9
0.00126601	1368.35
0.0013809	1356.28
0.00103549	1344.98
0.0013809	1261.24
0.0013809	1426.76
0.0013809	1394.56
0.0013809	1344.7
0.00126601	1433.95
0.00126601	1471.65
0.00115038	1414.96
0.00115038	1438.8
0.00115112	1434.19
0.00126601	1536
0.00103549	1457.53
0.00126601	1534.73
0.00115038	1513.42
0.00115112	1578.08
0.00126527	1552.86
0.00115112	1542.12
0.0013809	1594.21
0.00115112	1622.58
0.00115038	1573.07
0.00126601	1703.72
0.0013809	1595.58
0.00126527	1619.21
0.00115112	1720.91
0.00126601	1603.69
0.0013809	1688.12
0.00115038	1717.55
0.00115112	1750.11
0.00103549	1701.02
0.00126601	1755.91
0.00126527	1767.21
0.00115112	1691.79
0.00126601	1789.63
0.00126527	1829.34
0.00115112	1780.67
0.00126601	1799.9
0.0013809	1849.01
0.0013809	1782.34
0.0013809	1806.83
0.00126527	1850.16
0.00115112	1919.94
0.0013809	1977.97
0.00103549	1931.35
0.00115112	1813.55
0.00103549	1907.03
0.00115112	1946.27
0.00115038	1907.63
0.00126601	1987.61
0.00103549	1935.11
0.00126601	1993.35
0.0013809	1954.94
0.00115038	1972.31
0.00126601	2015.58
0.00126601	1923.2
